# Supplementary material for: Discovery of a hapE Mutation That Causes Azole Resistance in Aspergillus fumigatus through Whole Genome Sequencing and Sexual Crossing
Source: PLoS One. 2012 Nov 30;7(11):e50034. doi: 10.1371/journal.pone.0050034 (PMC3511431; doi:10.1371/journal.pone.0050034)
Supplement: Table S1 — Potential non-synonymous mutations found in isolate 3 (resistant) compared to isolate 2 (susceptible). (XLS) [file pone.0050034.s002.xls]

## Sheet: Table S1
product quality score	validated	reference_nt	sensitive_nt	resistant_nt	Af293_chromosome	Af293_position	Af293_protein	Af293_annotation	A1163_chromosome	A1163_position	A1163_protein	A1163_annotation	sensitive_synonymous	resistant_synonymous	sensitive_depth	resistant_depth	sensitive_consensus_quality	resistant_consensus_quality
5670	correct	G	G	A	NC_007195	547933	AFUA_2G02180	conserved hypothetical protein	DS499595	540143	AFUB_019270	conserved hypothetical protein	syn	nonsyn	21	12	90	63
4320	correct	A	T	G	NC_007197	1021151	AFUA_4G03630	sterol 24-c-methyltransferase, putative, (2.1.1.41)	DS499603	348340	AFUB_099400	sterol 24-c-methyltransferase, putative	syn	nonsyn	30	7	90	48
3780	correct	G	C	T	NC_007199	1270792	AFUA_6G05300	CCAAT-binding factor complex subunit HapE, similar to HapE (GI:2098795) (Emericella nidulans)	DS499602	36217	AFUB_092980	CCAAT-binding factor complex subunit HapE	syn	nonsyn	21	11	63	60
3744	correct	G	G	A	NC_007197	1358706	AFUA_4G04820	C-4 methyl sterol oxidase Erg25, putative, similar to C-4 methyl sterol oxidase, catalyzes the first of three steps required to remove two C-4 methyl groups from an intermediate in ergosterol biosynthesis; mutants accumulate the sterol intermediate 4,4-dimethylzymosterol; Erg25p (GI:6321497) (Saccharomyces cerevisiae), (1.-.-.-)	DS499603	10758	AFUB_098170	C-4 methyl sterol oxidase (Erg25), putative	syn	nonsyn	17	7	78	48
3648	correct	T	T	C	NC_007197	2936252	AFUA_4G11240	alpha-aminoadipate reductase large subunit, putative, similar to alpha-aminoadipate reductase Lys2 (GI:22080764) (Kluyveromyces lactis), (1.2.1.31)	DS499598	1499934	AFUB_068270	alpha-aminoadipate reductase large subunit, putative	syn	nonsyn	23	7	76	48
3600	correct	A	A	T	NC_007198	1998116	AFUA_5G07960	C2H2 finger and ankyrin domain protein, putative	DS499597	1897837	AFUB_055490	C2H2 finger and ankyrin domain protein, putative	syn	nonsyn	16	7	75	48
2052	incorrect	T	T	G	NC_007201	939511	AFUA_8G04240	origin recognition complex subunit 3, putative	DS499600	994661	AFUB_083310	origin recognition complex subunit 3, putative	syn	nonsyn	25	1	76	27
2046	incorrect	G	G	T	NC_007198	2475586	AFUA_5G09590	conserved hypothetical protein	DS499597	2374509	AFUB_057140	conserved hypothetical protein	syn	nonsyn	13	5	66	31
1701	incorrect	A	A	G	NC_007194	1309832	AFUA_1G04630	hypothetical protein	DS499594	1391107	AFUB_004980	hypothetical protein	syn	nonsyn	12	1	63	27
1701	not validated	C	C	G	NC_007200	1592370	AFUA_7G06523	intregral membrane protein	DS499601	1596050	AFUB_092090	hypothetical protein	syn	nonsyn	18	2	81	21
1596	incorrect	C	C	T	NC_007196	2110304	AFUA_3G08230	MRS7 family protein, similar to GB:AAB70096.1: Mrs7p (Saccharomyces cerevisiae) PMID: 8252639	DS499596	1944431	AFUB_040880	MRS7 family protein	syn	nonsyn	19	2	84	19
1440	not validated	A	A	G	NC_007201	479898	AFUA_8G01850	phosphate-repressible phosphate permease, putative	DS499600	1475327	AFUB_084750	phosphate-repressible phosphate permease, putative	syn	nonsyn	9	3	40	36
1008	incorrect	G	G	T	NC_007196	2110297	AFUA_3G08230	MRS7 family protein, similar to GB:AAB70096.1: Mrs7p (Saccharomyces cerevisiae) PMID: 8252639	DS499596	1944438	AFUB_040880	MRS7 family protein	syn	nonsyn	12	1	63	16
1008	not validated	C	C	A	NC_007198	3210343	AFUA_5G12360	mitochondrial oxaloacetate transporter (Oac), putative, similar to mitochondrial oxaloacetate transporter (SP:P32332) (Saccharomyces cerevisiae)	DS499597	3113999	AFUB_060030	mitochondrial oxaloacetate transporter (Oac), putative	syn	nonsyn	17	4	48	21
864	not validated	T	T	G	NC_007199	2842828	AFUA_6G11450	C6 transcription factor, putative	DS499599	1530288	AFUB_077460	C6 transcription factor, putative	syn	nonsyn	20	1	54	16
840	incorrect	C	C	A	NC_007199	1454448	AFUA_6G06680	MFS transporter, putative	DS499599	115051	AFUB_072610	MFS transporter, putative	syn	nonsyn	26	4	60	14
810	not validated	G	G	T	NC_007197	3061620	AFUA_4G11600	conserved hypothetical protein	DS499598	1625792	AFUB_068630	hypothetical protein	syn	nonsyn	21	2	90	9
729	not validated	G	G	A	NC_007201	321086	AFUA_8G01310	ferric-chelate reductase (Fre2), putative, similar to ferric reductase and cupric reductase, reduces siderophore-bound iron and oxidized copper prior to uptake by transporters; expression induced by low iron levels but not by low copper levels; Fre2p (GI:6322629) (Saccharomyces cerevisiae), (1.16.1.-)	DS499600	1633435	AFUB_085300	ferric-chelate reductase (Fre2), putative	syn	nonsyn	1	1	27	27
720	incorrect	G	G	T	NC_007194	1309834	AFUA_1G04630	hypothetical protein	DS499594	1391109	AFUB_004980	hypothetical protein	syn	nonsyn	15	1	72	10
720	not validated	T	T	A	NC_007201	479899	AFUA_8G01850	phosphate-repressible phosphate permease, putative	DS499600	1475326	AFUB_084750	phosphate-repressible phosphate permease, putative	syn	nonsyn	5	3	20	36
648	not validated	A	A	C	NC_007200	647766	AFUA_7G02370	SNF2 family helicase/ATPase (Swr1), putative	DS499601	645477	AFUB_088940	SNF2 family helicase/ATPase (Swr1), putative	syn	nonsyn	3	6	36	18
608	not validated	G	G	T	NC_007199	2552891	AFUA_6G10330	GTP binding protein (SPG1), putative, similar to Septum-promoting GTP-binding protein 1; GTPase spg1; Sid3 protein (Swiss-Prot:P87027) (Schizosaccharomyces pombe)	DS499599	1240129	AFUB_076380	GTP binding protein (SPG1), putative	syn	nonsyn	10	1	38	16
560	not validated	C	C	A	NC_007198	152306	AFUA_5G00530	inulinase, putative, similar to GB:BAA12321.1: endo-inulinase precursor (Penicillium purpurogenum), (3.2.1.7)	DS499597	78557	AFUB_049000	inulinase, putative	syn	nonsyn	9	2	28	20
539	not validated	G	G	T	NC_007194	1949946	AFUA_1G06840	vacuolar membrane PQ loop repeat protein, contains PQ loop repeats	DS499594	2025620	AFUB_007220	vacuolar membrane PQ loop repeat protein	syn	nonsyn	18	1	49	11
532	not validated	C	C	G	NC_007199	187999	AFUA_6G00760	glutathione S-transferase, putative, (2.5.1.18)	DS499602	1145285	AFUB_096710	glutathione S-transferase, putative	syn	nonsyn	4	2	28	19
495	not validated	C	C	A	NC_007200	1131922	AFUA_7G04830	hypothetical protein	DS499601	1131627	AFUB_090380	hypothetical protein	syn	nonsyn	15	5	45	11
459	not validated	T	T	G	NC_007195	2486644	AFUA_2G09690	hypothetical protein	DS499595	2461593	AFUB_025540	hypothetical protein	syn	nonsyn	8	1	51	9
455	not validated	A	A	G	NC_007194	2632946			DS499594	2705974	AFUB_009630	conserved hypothetical protein	syn	nonsyn	2	54	7	65
450	not validated	T	T	C	NC_007197	3730585	AFUA_4G14290	conserved hypothetical protein, contains regions of low complexity	DS499598	2367326	AFUB_071440	conserved hypothetical protein	syn	nonsyn	6	1	45	10
413	not validated	C	C	G	NC_007200	430295	AFUA_7G01620		DS499601	430162	AFUB_088200	conserved hypothetical protein	syn	nonsyn	21	2	59	7
408	not validated	A	A	T	NC_007199	35198	AFUA_6G00120	C6 transcription factor, putative	DS499602	1305243			syn	nonsyn	25	1	102	4
396	not validated	C	C	A	NC_007194	2408073	AFUA_1G09280	protein phosphatase 2C, putative, (3.1.3.16)	DS499594	2479216	AFUB_008700	protein phosphatase 2C, putative	syn	nonsyn	27	1	44	9
390	not validated	C	C	A	NC_007200	1179258	AFUA_7G05015	glyoxalase family protein	DS499601	1180581	AFUB_090580	glyoxylase family protein, putative	syn	nonsyn	4	1	39	10
364	not validated	T	T	G	NC_007200	811833	AFUA_7G03760	phosphatidylinositol 4-kinase (STT4), putative, (2.7.1.67)	DS499601	805387	AFUB_089290	phosphatidylinositol 4-kinase (STT4), putative	syn	nonsyn	33	1	91	4
360	not validated	C	C	T	NC_007194	4786353	AFUA_1G17490	glucokinase regulator family protein, putative, similar to SP:Q8FFB0: Protein yfeU (Escherichia coli O6;)	DS499594	4798553	AFUB_016850	glucokinase regulator family protein, putative	syn	nonsyn	21	4	72	5
360	not validated	T	T	G	NC_007195	51119	AFUA_2G00250	conserved hypothetical protein	DS499595	42946	AFUB_017330	conserved hypothetical protein	syn	nonsyn	22	2	72	5
351	not validated	T	T	C	NC_007198	3892613	AFUA_5G15040	conserved hypothetical protein	DS499599	2013831	AFUB_079160	conserved hypothetical protein	syn	nonsyn	1	1	27	13
348	incorrect	A	A	G	NC_007194	1309841	AFUA_1G04630	hypothetical protein	DS499594	1391116	AFUB_004980	hypothetical protein	syn	nonsyn	20	1	87	4
348	incorrect	G	G	C	NC_007195	3829423	AFUA_2G14620	conserved hypothetical protein, similar to protein of unconfirmed function, similar to cell surface flocculin Muc1p; ORF exhibits genomic organization compatible with a translational readthrough-dependent mode of expression; Bsc1p (GI:6320167) (Saccharomyces cerevisiae)	DS499595	3803803	AFUB_030250		syn	nonsyn	4	2	12	29
315	not validated	A	A	C	NC_007198	537458	AFUA_5G02120	F-box domain protein	DS499597	471764	AFUB_050650	F-box domain protein	syn	nonsyn	14	5	45	7
300	not validated	A	A	G	NC_007198	94716	AFUA_5G00340	ABC multidrug transporter, putative, similar to Fum19p associated with fumonisin biosynthesis (GI:25294143) (Gibberella moniliformis)	DS499597	20901	AFUB_048790	ABC multidrug transporter, putative	syn	nonsyn	5	1	30	10
296	not validated	T	T	G	NC_007199	1972857	AFUA_6G08420	ubiquitin-protein ligase E3 component (UBR1), putative, similar to N-end-recognizing protein; ubiquitin-protein ligase E3 component; UBR1 (O60152) (Schizosaccharomyces pombe) contains a UBR1-type zinc finger domain	DS499599	630370	AFUB_074380	ubiquitin-protein ligase E3 component (UBR1), putative	syn	nonsyn	10	4	37	8
288	not validated	C	C	A	NC_007198	3632819	AFUA_5G13830	alpha-galactosidase, putative, similar to SP:P28351: Alpha-galactosidase A (Melibiase) (Aspergillus niger), (3.2.1.22)	DS499597	3542372			syn	nonsyn	3	1	36	8
272	not validated	G	G	T	NC_007195	4697037	AFUA_2G17610	sulfatase domain protein	DS499595	4653718	AFUB_033300	sulfatase domain protein	syn	nonsyn	23	1	68	4
264	not validated	G	G	T	NC_007199	3566717	AFUA_6G13970	FAD-dependent monooxygenase (PaxM), putative, similar to monooxygenase PaxM (GI:13021723) (Penicillium paxilli) PMID: 11169115, (1.14.13.1)	DS499594	201979	AFUB_000780	FAD-dependent monooxygenase (PaxM), putative	syn	nonsyn	13	2	33	8
231	not validated	T	T	G	NC_007199	2499991	AFUA_6G10120	zinc-binding oxidoreductase ToxD, putative, similar to ToxD (GI:1027511) (Cochliobolus carbonum) similar to enoyl reductase LovC involved in lovastatin biosynthesis(GI:4959947) (Aspergillus terreus)	DS499599	1187222	AFUB_076180	zinc-binding oxidoreductase ToxD, putative	syn	nonsyn	13	7	21	11
230	not validated	T	T	A	NC_007198	94715	AFUA_5G00340	ABC multidrug transporter, putative, similar to Fum19p associated with fumonisin biosynthesis (GI:25294143) (Gibberella moniliformis)	DS499597	20900	AFUB_048790	ABC multidrug transporter, putative	syn	nonsyn	6	1	23	10
216	not validated	G	G	T	NC_007198	3479828	AFUA_5G13240	inositol hexaphosphate kinase KCS1, putative, similar to inositol hexaphosphate kinase, phosphorylates inositol hexakisphosphate (InsP6) to diphosphoinositol polyphosphates, required for proper vacuole morphology and involved in salt stress response, contains two leucine heptad repeats; Kcs1p (GI:6320220) (Saccharomyces cerevisiae) PMID: 15561716	DS499597	3389440	AFUB_060950	inositol hexaphosphate kinase KCS1, putative	syn	nonsyn	15	3	72	3
210	not validated	A	A	T	NC_007195	469772	AFUA_2G01880	low molecular weight phosphotyrosine protein phosphatase, putative, (3.1.3.-)	DS499595	462001	AFUB_018970	low molecular weight phosphotyrosine protein phosphatase, putative	syn	nonsyn	2	1	21	10
210	not validated	C	C	G	NC_007198	1025805	AFUA_5G03810	hypothetical protein	DS499597	956049	AFUB_052320	hypothetical protein	syn	nonsyn	2	3	15	14
185	not validated	A	A	C	NC_007194	4599680	AFUA_1G16860	conserved hypothetical protein	DS499594	4611944	AFUB_016250	conserved hypothetical protein	syn	nonsyn	14	3	37	5
162	not validated	G	G	T	NC_007197	1488953	AFUA_4G05840	nuclear pore complex subunit Nup133, putative, similar to subunit of the Nup84p subcomplex of the nuclear pore complex (NPC), localizes to both sides of the NPC, required to establish a normal nucleocytoplasmic concentration gradient of the GTPase Gsp1p; Nup133p (GI:6322935) (Saccharomyces cerevisiae)	DS499598	39615	AFUB_062920	nuclear pore complex subunit Nup133, putative	syn	nonsyn	14	2	9	18
162	not validated	G	T	A	NC_007198	3892381	AFUA_5G15040	conserved hypothetical protein	DS499599	2013599	AFUB_079160	conserved hypothetical protein	nonsyn	nonsyn	1	1	6	27
152	not validated	G	G	C	NC_007196	2683462	AFUA_3G10350	stress response protein Nst1, putative, similar to protein of unknown function, mediates sensitivity to salt stress; interacts physically with the splicing factor Msl1p and also displays genetic interaction with MSL1; Nst1p (GI:6324238) (Saccharomyces cerevisiae)	DS499596	1385402	AFUB_038800	stress response protein Nst1, putative	syn	nonsyn	20	3	8	19
144	not validated	A	A	C	NC_007195	1241000	AFUA_2G04530	hypothetical protein	DS499595	1229864	AFUB_021560	hypothetical protein	syn	nonsyn	5	3	16	9
135	not validated	G	G	C	NC_007198	3892598	AFUA_5G15040	conserved hypothetical protein	DS499599	2013816	AFUB_079160	conserved hypothetical protein	syn	nonsyn	1	1	27	5
120	not validated	C	C	G	NC_007200	29450	AFUA_7G00130		DS499601	31005	AFUB_086680	C6 transcription factor, putative	syn	nonsyn	2	4	5	24
102	not validated	T	T	G	NC_007199	1086613	AFUA_6G04660	centromere protein Cse4, putative, similar to centromere protein that resembles histones, required for proper kinetochore function; homolog of human CENP-A; Cse4p (GI:27808712) (Saccharomyces cerevisiae)	DS499602	220392	AFUB_093640	histone H3 variant, putative	syn	nonsyn	19	2	51	2
99	not validated	A	A	T	NC_007199	1472243	AFUA_6G06740	endoplasmic reticulum calcium ATPase, putative, similar to sarcoplasmic/endoplasmic reticulum calcium ATPase 1 (SP:Q92105) (Rana esculenta) PMID: 1386027, (3.6.3.8)	DS499599	132646	AFUB_072670	endoplasmic reticulum calcium ATPase, putative	syn	nonsyn	24	1	99	1
96	not validated	C	C	T	NC_007195	4425600	AFUA_2G16570	short chain dehydrogenase/reductase, putative	DS499595	4374367	AFUB_032250	short chain dehydrogenase/reductase, putative	syn	nonsyn	4	3	12	8
90	not validated	C	C	G	NC_007195	1240997	AFUA_2G04530	hypothetical protein	DS499595	1229861	AFUB_021560	hypothetical protein	syn	nonsyn	6	2	18	5
90	not validated	C	C	G	NC_007196	3617076	AFUA_3G13710	GTP cyclohydrolase I, putative, similar to SP:P22288: GTP cyclohydrolase I precursor (EC 3.5.4.16) (GTP-CH-I (Rattus norvegicus), (3.5.4.16)	DS499596	443587	AFUB_035480	GTP cyclohydrolase I, putative	syn	nonsyn	6	5	6	15
81	not validated	G	G	T	NC_007200	214588	AFUA_7G00820	hypothetical protein	DS499601	216177	AFUB_087400	hypothetical protein	syn	nonsyn	18	1	81	1
69	incorrect	A	A	T	NC_007197	2282846	AFUA_4G08800	ABC a-pheromone efflux pump AtrD	DS499598	837850	AFUB_065900	ABC a-pheromone efflux pump AtrD	syn	nonsyn	20	3	69	1
69	not validated	T	T	C	NC_007194	4599678	AFUA_1G16860	conserved hypothetical protein	DS499594	4611942	AFUB_016250	conserved hypothetical protein	syn	nonsyn	13	2	23	3
56	not validated	C	C	A	NC_007199	2633808			DS499599	1321065	AFUB_076690	ATP citrate lyase, subunit 1, putative	syn	nonsyn	3	3	28	2
45	incorrect	C	C	A	NC_007199	1454452	AFUA_6G06680	MFS transporter, putative	DS499599	115055	AFUB_072610	MFS transporter, putative	syn	nonsyn	23	4	45	1
42	incorrect	T	T	C	NC_007198	329997	AFUA_5G01310	RTA1 domain protein, putative	DS499597	256314	AFUB_049810	RTA1 domain protein, putative	syn	nonsyn	14	7	42	1
39	not validated	C	C	T	NC_007201	951047	AFUA_8G04270	AAA family ATPase, putative, similar to SP:P40340: TAT-binding homolog 7. {Saccharomyces cerevisiae;} -	DS499600	983127	AFUB_083280	AAA family ATPase, putative	syn	nonsyn	4	2	39	1
