# Supplementary material for: Discovery of a hapE Mutation That Causes Azole Resistance in Aspergillus fumigatus through Whole Genome Sequencing and Sexual Crossing
Source: PLoS One. 2012 Nov 30;7(11):e50034. doi: 10.1371/journal.pone.0050034 (PMC3511431; doi:10.1371/journal.pone.0050034)
Supplement: Table S2 — All mutations found in isolate 3 (resistant) compared to isolate 2 (susceptible) with a product quality score of >3,000. (XLS) [file pone.0050034.s003.xls]

## Sheet: Table S2
product quality score	validated	reference_nt	sensitive_nt	resistant_nt	reverse_complement	Af293_chromosome	Af293_position	Af293_protein	Af293_annotation	A1163_chromosome	A1163_position	A1163_protein	A1163_annotation	sensitive_synonymous	resistant_synonymous	sensitive_depth	resistant_depth	sensitive_consensus_quality	resistant_consensus_quality
6210	not validated	C	G	C	yes	NC_007196	3552903	AFUA_3G13430	conserved hypothetical protein	DS499596	509635	AFUB_035780	conserved hypothetical protein	syn	syn	21	14	90	69
5832	not validated	C	A	C	yes	NC_007199	174052	AFUA_6G00680	conserved hypothetical protein	DS499602	1159251	AFUB_096790	conserved hypothetical protein	syn	syn	18	15	81	72
5670	correct	G	G	A	no	NC_007195	547933	AFUA_2G02180	conserved hypothetical protein	DS499595	540143	AFUB_019270	conserved hypothetical protein	syn	nonsyn	21	12	90	63
5508	not validated	G	G	T	no	NC_007198	3512935	AFUA_5G13350	peptidyl-prolyl cis-trans isomerase, putative, (5.2.1.8)	DS499597	3422583	AFUB_061060	peptidyl-prolyl cis-trans isomerase, putative	syn	syn	25	9	102	54
5472	not validated	C	A	C	no	NC_007198	3332393	AFUA_5G12730	nonribosomal peptide synthase, putative, similar to nonribosomal peptide synthetase; NRPS (GI:21902205) (Hypocrea virens) PMID: 11909873, (6.3.2.-)	DS499597	3241914	AFUB_060400	nonribosomal peptide synthase, putative	nonsyn	syn	27	15	76	72
4800	not validated	G	T	G	no	NC_007199	1027055	AFUA_6G04490	camp independent regulatory protein	DS499602	280016	AFUB_093810	camp independent regulatory protein	nonsyn	syn	22	16	64	75
4752	not validated	T	A	G	yes	NC_007196	3301685	AFUA_3G12500	conserved hypothetical protein	DS499596	768775	AFUB_036670	conserved hypothetical protein	nonsyn	syn	15	13	72	66
4680	not validated	G	C	T	yes	NC_007195	4622281	AFUA_2G17250	esterase, putative	DS499595	4570507	AFUB_032900	esterase, putative	nonsyn	syn	17	11	78	60
4608	not validated	G	A	G	no	NC_007200	1183574	-	-	DS499601	1184899	-	-	-	-	23	7	96	48
4560	not validated	T	C	T	no	NC_007194	2534765	AFUA_1G09770	La domain family	DS499594	2607790	AFUB_009220	La domain family	nonsyn	syn	26	11	76	60
4320	correct	A	A	C	yes	NC_007197	1021151	AFUA_4G03630	sterol 24-c-methyltransferase, putative, (2.1.1.41)	DS499603	348340	AFUB_099400	sterol 24-c-methyltransferase, putative	syn	nonsyn	30	7	90	48
4032	not validated	G	G	A	yes	NC_007201	224566	-	-	DS499600	1724056	-	-	-	-	19	7	84	48
3978	not validated	G	A	G	no	NC_007195	4516916	-	-	DS499595	4465677	-	-	-	-	17	17	51	78
3888	not validated	A	C	A	no	NC_007195	494014	AFUA_2G01980	nuclear protein (Sgd1), putative	DS499595	486238	AFUB_019060	nuclear protein (Sgd1), putative	nonsyn	syn	15	9	72	54
3861	not validated	T	C	T	no	NC_007195	2872922	AFUA_2G11180	developmental regulator FlbA, similar to developmental regulator flbA (Swiss-Prot:P38093) (Emericella nidulans) similar to SST2 protein (Swiss-Prot:P11972) (Saccharomyces cerevisiae)	DS499595	2849703	AFUB_026940	developmental regulator FlbA	nonsyn	syn	24	13	99	39
3780	correct	G	G	A	yes	NC_007199	1270792	AFUA_6G05300	CCAAT-binding factor complex subunit HapE, similar to HapE (GI:2098795) (Emericella nidulans)	DS499602	36217	AFUB_092980	CCAAT-binding factor complex subunit HapE	syn	nonsyn	21	11	63	60
3744	correct	G	G	A	yes	NC_007197	1358706	AFUA_4G04820	C-4 methyl sterol oxidase Erg25, putative, similar to C-4 methyl sterol oxidase, catalyzes the first of three steps required to remove two C-4 methyl groups from an intermediate in ergosterol biosynthesis; mutants accumulate the sterol intermediate 4,4-dimethylzymosterol; Erg25p (GI:6321497) (Saccharomyces cerevisiae), (1.-.-.-)	DS499603	10758	AFUB_098170	C-4 methyl sterol oxidase (Erg25), putative	syn	nonsyn	17	7	78	48
3648	correct	T	T	C	no	NC_007197	2936252	AFUA_4G11240	alpha-aminoadipate reductase large subunit, putative, similar to alpha-aminoadipate reductase Lys2 (GI:22080764) (Kluyveromyces lactis), (1.2.1.31)	DS499598	1499934	AFUB_068270	alpha-aminoadipate reductase large subunit, putative	syn	nonsyn	23	7	76	48
3600	correct	A	A	T	no	NC_007198	1998116	AFUA_5G07960	C2H2 finger and ankyrin domain protein, putative	DS499597	1897837	AFUB_055490	C2H2 finger and ankyrin domain protein, putative	syn	nonsyn	16	7	75	48
3120	not validated	C	G	C	no	NC_007195	2624230	-	-	DS499595	2599238	-	-	-	-	19	11	52	60
3105	not validated	C	G	C	yes	NC_007197	1021181	AFUA_4G03630	sterol 24-c-methyltransferase, putative, (2.1.1.41)	DS499603	348310	AFUB_099400	sterol 24-c-methyltransferase, putative	nonsyn	syn	21	14	45	69
3024	not validated	T	T	G	no	NC_007195	3388922	-	-	DS499595	3363871	-	-	-	-	19	3	84	36
